# Supplementary material for: The IgA of hares (Lepus sp.) and rabbit confirms that the leporids IgA explosion is old and reveals a new case of trans-species polymorphism
Source: Front Immunol. 2023 Aug 3;14:1192460. doi: 10.3389/fimmu.2023.1192460 (PMC10435986; doi:10.3389/fimmu.2023.1192460)
Supplement: Supplementary file 1 [file Table_1.xls]

## Sheet: MatrixOutput
Table S1 - Nucleotide genetic distances between hares (Lepus sp.) and European rabbit IgA sequences. These were calculated in MEGA X software using the maximum composite likelihood method, uniform rates among sites, heterogeneous rates among lineages and pairwise deletion of gaps options.
		Hares													European rabbit
		LEGR2_3	LEGR1_16	LEGR2_4	LGRVLP_15	LEGR2_2	LGRVLP_9	LGRVLP_13	LGRVLP_1	LEGR1_5	LEGR2_9	LGRVLP_8	LEGR2_8	LEGR1_3	IgA1	IgA2	IgA3	IgA4	IgA5	IgA5Ros	IgA6	IgA7	IgA8	IgA9	IgA10	IgA11	IgA12	IgA13	IgA14
Hares	LEGR1_16	0.00205407
	LEGR2_4	0.119201	0.119287
	LGRVLP_15	0.10506	0.107548	0.0973881
	LEGR2_2	0.109796	0.112292	0.0874372	0.0312062
	LGRVLP_9	0.110642	0.113086	0.0948979	0.0721547	0.0840405
	LGRVLP_13	0.105504	0.107945	0.0823547	0.0622762	0.0728156	0.0711622
	LGRVLP_1	0.107118	0.107194	0.0817801	0.067965	0.0727223	0.11093	0.0854828
	LEGR1_5	0.106585	0.109027	0.0961962	0.0758732	0.0720871	0.0555909	0.0676801	0.0858536
	LEGR2_9	0.108991	0.111441	0.0974509	0.0770876	0.0732903	0.056705	0.0688221	0.0893529	0.00309089
	LGRVLP_8	0.113665	0.113749	0.0990351	0.109958	0.108445	0.0955545	0.0924584	0.0775493	0.0943618	0.0980802
	LEGR2_8	0.120284	0.122854	0.10038	0.0976491	0.102349	0.0920131	0.0889312	0.0764024	0.0982307	0.0995036	0.0216842
	LEGR1_3	0.196172	0.196323	0.171525	0.166705	0.166361	0.187221	0.188621	0.16908	0.189137	0.190553	0.151582	0.148841
European rabbit	IgA1	0.143377	0.146036	0.0890618	0.118293	0.118102	0.123492	0.10923	0.108773	0.128766	0.130077	0.118581	0.113497	0.188077
	IgA2	0.0922327	0.0922926	0.12474	0.129776	0.133368	0.114502	0.125806	0.136405	0.122586	0.122627	0.120734	0.128495	0.205097	0.140777
	IgA3	0.124606	0.124696	0.102686	0.107356	0.110897	0.116062	0.0844292	0.0806426	0.101361	0.102599	0.105196	0.0989598	0.165503	0.114369	0.126295
	IgA4	0.127952	0.128038	0.131722	0.126971	0.13183	0.116454	0.136106	0.14503	0.128324	0.129585	0.117167	0.12237	0.195337	0.135335	0.0930109	0.126419
	IgA5	0.141319	0.141417	0.131776	0.128824	0.132516	0.140455	0.104243	0.14501	0.121871	0.121909	0.143638	0.145255	0.212509	0.142814	0.130042	0.0935977	0.127809
	IgA5Ros	0.142501	0.142607	0.124143	0.116817	0.117835	0.133358	0.0824483	0.132151	0.113571	0.113614	0.131229	0.131541	0.208544	0.131913	0.133039	0.0966403	0.135294	0.0484724
	IgA6	0.149148	0.149251	0.12954	0.127847	0.132941	0.138385	0.141543	0.156431	0.148954	0.150246	0.126823	0.133357	0.213964	0.128687	0.122638	0.123258	0.105476	0.114001	0.124172
	IgA7	0.162542	0.162664	0.143174	0.110685	0.110568	0.130396	0.133732	0.127154	0.132063	0.13338	0.145965	0.145883	0.139828	0.121953	0.156141	0.138453	0.137613	0.144442	0.140391	0.130692
	IgA8	0.184848	0.187628	0.159329	0.159237	0.162816	0.172886	0.163853	0.156147	0.167779	0.16914	0.148967	0.143617	0.126907	0.145058	0.175105	0.134731	0.17931	0.19746	0.190084	0.210028	0.12014
	IgA9	0.137853	0.137958	0.105591	0.12296	0.122821	0.120422	0.100865	0.0837616	0.111411	0.112697	0.0947498	0.0960694	0.177634	0.12033	0.126516	0.0853962	0.133555	0.142056	0.136187	0.129897	0.162718	0.159101
	IgA10	0.163067	0.163186	0.141563	0.117161	0.120933	0.143468	0.130502	0.123053	0.13353	0.134835	0.142314	0.138205	0.176899	0.141471	0.157388	0.103942	0.133518	0.125287	0.127634	0.111945	0.131268	0.166053	0.117429
	IgA11	0.199122	0.199277	0.185373	0.18751	0.189882	0.192237	0.196809	0.18505	0.201652	0.203093	0.16912	0.169258	0.0929593	0.180016	0.202441	0.173188	0.195652	0.208887	0.209756	0.215805	0.141725	0.0872368	0.188056	0.177336
	IgA12	0.166441	0.166563	0.147057	0.111859	0.111748	0.134136	0.135057	0.132263	0.130776	0.132086	0.143067	0.141716	0.146236	0.122019	0.154421	0.131646	0.138503	0.135179	0.124584	0.129172	0.0473061	0.113587	0.159758	0.119717	0.147896
	IgA13	0.171683	0.171813	0.105855	0.148349	0.149397	0.139	0.126138	0.112522	0.146018	0.147374	0.134329	0.127638	0.202216	0.110626	0.156359	0.110238	0.1393	0.152773	0.131969	0.132025	0.156654	0.180315	0.0873883	0.123105	0.211022	0.159522
	IgA14	0.158237	0.158359	0.130001	0.143239	0.14946	0.125931	0.134667	0.132878	0.143177	0.144513	0.136277	0.132472	0.172209	0.150524	0.146665	0.128286	0.142057	0.159456	0.15488	0.156892	0.174599	0.181175	0.1446	0.151714	0.182775	0.175581	0.163308
	IgA15	0.215085	0.218028	0.187043	0.195691	0.196682	0.20761	0.208293	0.192147	0.208189	0.209656	0.179984	0.174886	0.0832862	0.190634	0.219169	0.175682	0.204772	0.22189	0.222119	0.24133	0.16512	0.126584	0.189706	0.196278	0.0921863	0.167529	0.209441	0.185209

## Sheet: Caption
Table. Estimates of Evolutionary Divergence between Sequences
The number of base substitutions per site from between sequences are shown. Analyses were conducted using the Maximum Composite Likelihood model [1]. The differences in the composition bias among sequences were considered in evolutionary comparisons [2]. This analysis involved 29 nucleotide sequences. Codon positions included were 1st+2nd+3rd+Noncoding. All ambiguous positions were removed for ea…
1. Tamura K., Nei M., and Kumar S. (2004). Prospects for inferring very large phylogenies by using the neighbor-joining method. Proceedings of the National Academy of Sciences (USA) 101:11030-11035.
2. Tamura K. and Kumar S. (2002). Evolutionary distance estimation under heterogeneous substitution pattern among lineages Molecular Biology and Evolution 19:1727-1736.
3. Tamura K., Stecher G., and Kumar S. (2021). MEGA 11: Molecular Evolutionary Genetics Analysis Version 11. Molecular Biology and Evolution https://doi.org/10.1093/molbev/msab120.
Disclaimer: Although utmost care has been taken to ensure the correctness of the caption, the caption text is provided "as is" without any warranty of any kind. Authors advise the user to carefully check the caption prior to its use for any purpose and report any errors or problems to the authors immediately (www.megasoftware.net). In no event shall the authors and their employers be liable for a…
